# Supplementary material for: Isolation and Characterization of a Novel Thermostable Bacteriophage Targeting Multi-Drug-Resistant Salmonella Enteritidis
Source: Viruses. 2025 Nov 19;17(11):1518. doi: 10.3390/v17111518 (PMC12656726; doi:10.3390/v17111518)
Supplement: Supplementary file 1 [file viruses-17-01518-s001.zip]

Archive with 4 entries (2 files):
- viruses-3957308-supplementary/
- viruses-3957308-supplementary/SA01 genomics/
- viruses-3957308-supplementary/SA01 genomics/Galaxy2142-[Prokka of Salmonella Phage SA01_ gbk].genbank
- viruses-3957308-supplementary/SA01 genomics/Galaxy2233-[Salmonella Phage SA01 genome ].fasta
