# Supplementary material for: Isolation and Characterization of a Novel Thermostable Bacteriophage Targeting Multi-Drug-Resistant Salmonella Enteritidis
Source: Viruses. 2025 Nov 19;17(11):1518. doi: 10.3390/v17111518 (PMC12656726; doi:10.3390/v17111518)
Supplement: Supplementary file 1 [file viruses-17-01518-s001.zip › viruses-3957308-supplementary/SA01 genomics/Galaxy2233-[Salmonella Phage SA01 genome ].fasta]

>NODE_1_length_43416_cov_840.123426
TACTGTTCGCCGTATTTAGTTTCGAACTCGTTTCCCGGTTCGTTGTACTCCCATGTCTCG
CGCAGCACAACCATAGTTACCCGGTTTACAGAACCCACGCGCGTGAGTCGCCAGTTAACG
ATATTCTCGGTAGTGTAGAAAGCGATTGTAGGGTTAAGCAAGCCCGCGTTCTGTTCGGCG
GCCGTAGCTGCGCCGGTTTCTGGGGCGTCAACAAGAAGACCACCACGACCTACTGAGTCA
ATCTCCATGAGCGTGTCCTGCGCATGCTGTATTAGGCCTACACCAGACCCATCTGCATTT
TTAAGCAAGTATTCCAGCTCCTTCGGAATATTTATTTCAGGTTCTTTGCGCATGACGCTA
CCAACCATCCCTGACAGCGTGCGCCGGGTGAAGTTATAGACGATACCGCCCGCTTCATAT
TCTGCCTGACGCGCTTCACCGTATGCTTTGTCCGGCTCATTCAGCCCTACGTTGCGTAGA
TAGCTAACCAATTCACCTGCAAGCGCGTGGCGCACCTTCTGCCATTTAGGCGCGTAGTGC
AACCATTCACGGTGCTTGGTTTTTACGCCAGAACCCTGGCCGTTTGCTGTTAACATTTAA
CAATCCTCTTAAAGTGCGAAAGTAACCGGGATATGGGAAACGGGTTTAACCAACGGCATT
TCGTAGGCGATAGGGTATCCTGTCGCGTCGTTCTGGTGGTCGTTGCCGCTTGTCTTATCC
GGTATACCGTTTTTATCGTAAGCCTGTTGCTCCAGGCAACGTGCTGTAACCGGGCAAGCC
TGCTCGTTGACCATTAATCTACCAGACTCCAGCGCTTTATTCACCGATGCTACACGGTCT
TTAACCGCAGGGTTAACTGATTTCGCACGTATCTCGAAACCAGCGTTATGCAGTTGTGCA
ATATCCGAGGTACTTGCATCAGTCGATTTACGGTTCTTACCACTGGCGTCCGGATACATA
ACAATGTGATGCCCGTTGCGCTTCCATCGTTCGGTAATCTCCCTGACCACATCCGGGGTG
TCGAACATATCCACCAGCTCGGCTACCGCGTGCCAGACATACTCACGCTGAACGTATACG
GTGCTAGCCATATGCCCGACGTTGAAGTCCTGACCGATATACAGCGTTTCTCCAGGTTGT
ATAGTCTCCCGGCTGCTGTTCTTGCGTCGGTCGTAAGCATAATACACGCTGCCGGATGTC
AGGTTGACAAATTCACCATCGATGTAGGCATCAATTAACTGGCCTGGATACGTATCCCGC
AACGACTGCACATAATCTTCCGGTAGAAAGGGATTGGATGTTGTCGAGGCCTGAATCATT
TCATAGCCTGGTTTCTTTTTTACAGCCCATCTGTCGTGCACAAAACGGAAGCCTTCCGGG
GTCGTAAAGACCGAGACTGTATTGGCAGGTTTCGGGGTAATCGGCCGATATGTACGCGGC
AACTGACGGTTACGGGCGATAACTTTGTTCCAGGCGTGCTCGGCGTGGTCTTTATTTAAC
GTGTCCAACTCGTCTATTTTTGCGCGGAACGATTCGTAGCCAACAATTCGTGCTGGATTA
TCCAATGTGCGAAGGACAAAATCCCCGAATTGCCCGGATGAGGTATAGATTATGTTGTCT
GATTTATTGTACTTGTAGCGAATACCCCAATCGGATAGCTTCTCTTCCATACGAGGGGCG
AGGATAAGACGTACAAGGTCATACGTCGGTTCATACATGGCAATAAGGGAATCGCTACCG
CCCTCCATGCTGTCGAGTAGGGCGGAGTTACACATGACCTCCGATTTACCTGTGCCGAAG
CCCGCAACGAAGGCCGGGAATTTACAATGCAGATTAAGGAACGCGCCTTGCGGTTCCGTA
GCTGTGATATCAACGTTCACCGGACACCACCTTAATGGTTACTTCGCTAATTGGTTCGTC
GCGCGTTTCTTCCACAACAGTTTTATTAAGCCCAAGTTTTGCTGCGGCGAACGTAGCAGA
TATCCCGGCGGCACCGGTCTCAGTGAAATACGCCTCTTCCAGGGCCTGCGCCGTTTCGTA
TGCTTCAGCGAAGGCAGGAACCTCTCGCAGCCACAGCTTGATAATCGGAACGGTTACGCC
TATGTGTAGTGCGAAACGGGCCAGCGACGGCGGTTTGTCCTGGATAAGCGGGCGTTCATC
TCCCTTAGATGTAGGCACGAGTTCCCACGACGTGCGGTCGAAGAACCTGATTAACTCGTC
GCAATAGTCCGGGTCCCATAGTTCGGCGGAATGTCTGGATGACTGATACAGGCTTTGTTT
ACCACGCGGACGTTTACGGCGACGGTTTGCACTAACCGCTTCTTCGTGCGCGGTGGCCAC
TACTTCGGCGTCCGGCTGTTTTAATTTGAGTTTCATGCAATCCTCTCTTAAATGCGTATG
ACCATCATAGCGCATCAGACGCCCCCTGAGCGTCTATTAAGGATTGTACAGGGGAATGAA
GGCCTGTGTACAGAAAAGCCCGCAGAAGCGGGCTTGGTGGTAGGCTATTTTACAGTTCTA
CAGATGATAAATGGTTAGCCGCGTGCTTAACCGCGTCTTTAAGCCCATCGTACGCGGAAG
TAAAAGACGTATGTACTCCTTTCGAGACAACTATAGCGCCGCCGTTAAAGTACGCTTTTG
CTCTCCAGCCACCATTTACCTTATCAATAAGGATGTAGTGACTACCTTCTTCCGTTACCG
TAACCGTGTTTTCGTCTATTACTTCAAATTTAGTGCCCATGTTTGCTCCATACTCTTTAA
TCCTGCCCATCTTTATAGACCCACCATTTACCAACAGCTTCCCATCTCCAGCCAGCGGAA
TGGATGGCCTCGAACCTACGGCCAAATACTGTTTCGTCATACCACATGACAAATAGCCTA
ATCGCCGTAACAAAACCAGTTTCACGAGCATTCAAACGGCGATACGCTAGTGACATCCTC
GTAAGACTTACCGCCTCAACAAATGGCCAAAGAAACAGAATCCACATCAGGTATATAACA
ACGGCAAGCAGTAATGTTGTGAATCCTATACCCATGAGGATGAGAAAACTATCCATCACC
CCTCCAGCTTCATACGGTCGTTGCGTGATACCCCGCGTTTCGTGTAGATGACCGGTGACG
TTTTCGTATGGGTCATCAGTCGGTTGTTATAGATAACATGTTGCTCGCATTTTGTGTCAT
GGCGGTACTTGGATAATGTCATCTCGTTAAGTCCCGTCTCCCGGCACGTATCCGCTAATG
TGCCGTGTGTCTCGATTAGCTTGGGGATACTGGTAATCAGTTCCCGCCGATGCTCATTAA
GGTAGTCAAGCGCAGCCTGGTGTGCCTCGATTTGCGCGTCTACTGCTTCAATCTTAAACC
TGCCGTTGGCGGCTTCTACCATCATCTTTTCATATTCGTTGTTAGTCATTTCTTCTTACC
CCACATTCGATTGAGATACTTGTTCTGGTCTGGCCCCGGGAAACTGTTGCGTTTTAACAG
TTCCTCGCGTGTCGGGAAGGGCACGCTACTTACCTTACCGCCAACCTTAAATGTTACCGT
TACTTGCCCGTTGTCGCTCATTCCATAATCTCCCATCCGGATACGATATATACTTTCATT
TTTGTTCTCCTGCATAAGCTGCTTTAAGTGTCTGCATCGCGGCGAACCAGAACGCATCCG
CTGGAATCCGTGTGCTCAGATTATTAACGGCAATGCGTGCCATCAATTGCGCGTCTTTGA
ATGCTTCGGTGTCAAGCACCGGTTTGCAATGGTAAAAAACTTTATCGCTTTGTAAGTTCA
TCTTCTCTACTCCGTTCTCGTTGTCGATGAACTAAATATAATAGGGTTAATGTTACTAGT
CAACTATTATTTTTGGATACAGATAAAAAAAATCCCGGTAAGGGTCAGTTACCGGGATAA
AGGAGCTAGAGGGATGAATAAGCAGGAGCGACACCAGTATCTTAGGAATCCTCCTGTGTG
TCAACCTACTTTGCTTCGCGGCCGATGGCTTCCGCCTGTTGCCACAGCATACCGTCGAAC
AGCGCAACACGACCCGCGGCACGCCGTCGTAATCCGAGGAGTGATTTGCCGTTCTGATAA
TGGAACTGGGTTAGCTTATTCCTCAGCGTAGCGATATCACCTTTTCGCAGGGCCTGTCCG
GTCCCAGTAGAAGCGGCAATTACACCGGCACCGGCGTTATACACCAGGTCACACACTGCA
TCGAACTGTGACTGATTTAGTGACGGGTGCGCTACCGCGTCTACCGCAGCTACGGCCTTA
GCCATATCCTTGTGCAGCAGCAGAAGACCCTGACCTTCGGTAATCTTCTGGCCTTCTTTC
ACATCGGCGCCATAGTGGCCATAGCCGATAGTAAGGTACTTCTCGTTCTTCGTTGCCCTG
TACGCGGTTCCCCGGAACCCCTCGAACGCGGCGGTGAAGTGTAGCCCGTTGTCACTGATG
TTTCGGTTTGACATACATCCTCCGGTATTTGTAGTAGCGAGCGCCTTTCACGCAAATGTG
ACGAATTGACTTCAGCGTGAGTATGGCGATGAGAGTTGTAATTATATACGGTGGAATAGC
TCCGGTAACGAGATGGGCGAGGCCGCTCGTGGCGGTCATTGCCGACGCCATATACAACAG
ACGCCCGAAAAGACCGTCTTCAATCCAGTGGGCGTAAATATTAATTAGCGAGGTGGCGAT
GATTGCGACCAGGCAAATGGCGCCGATTTGTGAGTTGAGCATGTTATTTCCCCCACGGTA
ACTTAAAGTTGCTGAGGGACGAGTCGGCGGCCTCAAATAATTTAAGCCAGAACATACCTA
CGCCAAAAGGAACAAGGTACTGACCCTCAGATTGCGATAACTCATAGTAACTTATAATGA
TGGGGGATGCGTACACAGCGCAACAGGCCGAAGCTGTGAGATGGCACAATCGCAACCACG
GCGAAATAGCCTCACGCTTCTTAATCTGGGATACGGCACCCCCGGCGAGGCCCGCCACAC
TAAGCCAAAGGTATTTATCGTCCACAATAAAAAATCTCCGAAAGTTGGTTTACCCTTCGG
AGATTAGCATTTATACGACAATTTTAGTAACAGATAATTCGGATTTATCCTAGTCTATGC
GTTATCACGCTTCCATCAGTATTAGGGTCGAAGCGCTTCGCAACCTCTACCGCTTCCGTT
GCCGTCGCGCCCATGAACATGGCTGTAAGTGCATACGGAGCCCCGGAGCCAACGGCCGCT
GCGTTACCCGCAATTGGTATAACTGAGCTTAACGGCGAATCCCATGACTTGAAGAATTCT
ACCCTGAAAATATGTTTATCCTCTTTAACCCACACCAGCGCCGAGAAGTCGAAGTCGTAG
TACTTAGGCGTCAATATCTCGGCATCGACAACCAACAGCCTACCCACCCCGGCGTCCCCG
GATACGCCCATAACGAAGTGGTCGTTCTCGTAAATCTTGGTATCCGTATAGTATTTAAAA
TTCCCCGTGACACATGTATCGCAGGCCATCGTTTCACCGTCAAAAGCTATAGTAGTCATA
TAAGTTACCTGAACGTATAAAGTCGAATAGATGGCTTGTGCGGGATATCGGAATACCCAC
GCTTGCGCCACAGCTTATACAGTTTAACCGCCATATGGGCCCTGGCCTGGCTACTGAACT
CACCGAGGTTTACCACTTTCTTGCCGTCGTAAGAGTGCGCACGCCACAGACCTTTGCCTA
CACAATACTTCGGTTGATGCACCCCTGGTATGCGGGGGTACACATCCGGCATCTCATTAA
CCGGCTTCACTCGCGGCTTCGGCTTACGTTTACGTTTACGCTTGTCTTCTTCCTTAGGAC
GAGTAACCTTCTTTGTTACCGCCGATGAAGGCGGTGCAAGGTTAATACCAGCGTGTTTCA
GTATATCAGTCGCGAGGCTCATAATCACTTCTCCTGTTTACCAAGTCGCTTAGGCGAGCA
GATAGCGCGTACTTCTGAATCATTTGGCTTGTCGCCCTGAAACAGGAAGTGTGCATTCTC
GGCGGCGCGTGCCGCTGACCGGCACGCCTCTAATGTGTAAAACGTTTCCGATGCCGCGAG
TTGCATCTGACCCGCGGTCAGTACCCAGATAAATAAGATACTGGTCATTTCTTTAACCCG
CATATTCTGCACATCATCGACGCACTTGTATCGTAAAAGTACCAATCGTGCTCACACCCC
TGAGCATCTTCTTTACGGAAACCAGATTGCTCCGGCCCGTGCTCACCTTTGTGCGCAAGT
TTGTACGCCTCCGCGTCGCCCGTAGCTTTTACCAGCGCCATATGCAACTCCTTAACTTGC
CCTGTCAGGTGTGATATGTGCTCAGATTTCTTAATGTTGTCTTCCTGTAACTCAGCCGCC
AGCACCGACACATCACGTAACTGATTCTTAAGTGACTGCACCTCCTGCATCAGGTCTCCA
CACTGGTTGCTGTTTACCCGCTGCCGTAGTTGGGCAATCAGGTACTCTAATACCTCGTCT
TTGTTATTCACTCCCACACCCCTCTATCTCGTTTCGATAAAGTAATCGTACCCTATTATG
TTTGGTTGCGTCAATACTATTTTATGATTAATTTATCCTGACACGCCACCATCCATGAAG
CGATGTTACTTTGCTGTCCAGGTTACGAGGTCATTTGGTCCCATTGTTGCGCCTCCTGCA
ATAGTTACGTTGATTGTTGCATTTGGTGAAATAGAAAAATATTAACAAAAATGGTACGCT
GCTACTCAGCAGCGTAAGTCACTCAGTAAAATCCTAAACTACTGTTACAAGCTTCCGGCG
GTTCCGGTAACAGCACCCAGGTGCGGCCCCGCCACCACGATACCCCAGGAATTATCCACC
CATCATCATCAGCATCCGGATGCGGCCCCGGGGACCACTAAAACCCCTGGCCATAAACGG
CAACCTCCTTTAAGACCTGAGAATCACCGGCGCGGACTCTTTAGAATCTTTTGCCGTGGG
GTTGTTTACAGGGAGGTCCCTGTCCCGTTAGAGTGCCTTTATTCTCGTCCCTCGTCAGGT
AAGCGCTTGCCGCAAGGCAAGTGCGTTAATTCATGAGAAGTAGACTAAGAATCTTTCGGC
ATACAAGAGAACAGTTACGTTTGCCGTTGTTCAGTGTTGTGCCTTTATTCTTATTATCTG
GTAACTAAAGGGCAGGTCTAAAACCTGCCCACTAATCGTTACATTTTACGGTTGCGAATC
TACGGCACATCAAGGAATTCAGATACTTAAGAGATATGCTGCCGATGAGAATATAGCTCG
CCCAAGGCAGTTCAGATACTAAGGAAGAAAGTTACTGAGTTTTAAGTTTGCGGGTTTCAG
TAAGCCTTAACGCGTTTCCGCTTGGGGCGGAACCGCTAAGCTCTCACAAAGTGAAACAGA
AACCTAAGTAACTTGAAGTTACAAGAGACAACTTACACGAAAAAAATGAAAATGTCAATA
GGTGCGTTTATAGTTGATTTCCCATTATGCCGTGGGTATACTTGCTTTACCAACTGAGAT
GGAGGATTTGAGAATGACACAGAATGAAGTAGCTGAGCTTATCGGGGTGACCCGTCGCAC
GCTGAATAACTGGTTAAGAGACGGCAAGTTCCCGGATTGTTGTGTCCGGATTATGGGTCG
CCGGATGCCAGGTACGTTTGACCGGGAGAAAGTGGAAGCGTGGATTAGGGAGAATGTGAA
GTGACTGATTTCCAGAAAAGAGTATTCAGAACTGTAGTAGCGCTTACATGTAAAAAAGGG
TCGTGTAGTGTCCTTGACTTGCGCCGCACTTATTTTCAGTACTATAGTTCCTCTCTCATC
GAGAACACGTTGAAGGTTCTGGTTAGAGACGGAGCAGTTAAAAGTAAGGCCGGAAAATAT
TCGGCAGTAGCTGAAGTTAAAGGCTCCCGGGCGACCCCAGAAGACCTTGAATAAAAGAAA
AGCCCCAACGCGCGAACGTCAGGGCCTTAAACACTACAAAGGAAAAGCACATGTCAACAG
GTAATCTAGCATACTCATGGTCGCGTCGCAATCGCCGTGAGGAACGCGCTGACATTAACG
TTTACACCACGACTTCCGGCACCTGGGATGAGTTCGTTGAACTTATGCAGCCGCTTAAAC
GTTCGCGCCGGAACCCCAAGACAGACCCCGGATATATCACCGCCGCGTGCACCTCCACGG
TAAGCTCTACTGGTAAAGAAGCCGCCGAAGGTATGTTCTACCGCTGCAATGCATCTGTTA
CGTCTTCATCCCTGGCCTATGCCGACGTGGACAGCGCGACTCCGGAAGAGTTCGCAACTG
ACTGTGAGATGGTGCGTGAGTCGCGTTTCGCAATGATGCTCTACACCACGGCGTCCCACA
CCGAAGAAGCGCCACGCTATCGCATCGTTATGCCGGTGCGCACTCCGGTAACCGGCGGCG
ACATCATCCGCATACGGTACGGCCTGTTGACGCATTTCCTTAAAGGGCGTGACGTGGATA
GCGCCGGGTTCACCCTGTCTCAGCCGATGTACCGCCCGCCTGTCGGGAGTCAGGTCATCG
TGTCCGAAAGTAGCCGCATGATTACGGCGAGCAAGCTTATGGAGGGAATTCCTGAAATTA
ACGTTACCGGTGCTTCTGATTATAAAGTGCCGGAGGGTGAGCAATCTGAGTTAACTGACC
TGTTCGAAGAGTTCGCTTTTGAATTCGGCGGCCGTATGACTGACCGTGGCCTGCAAATGC
CGGCGACGCCAGAACATGCCGCCCAATACTCGACGGGAGAACCGAAACAAGACGACTTCC
TGTTCTGTTGGCCGCGCGACGGCTTCGAGCGACCCAACGTTACCCTGTACCACGATACCG
ACCTGGTAGCTACGGGCGGGATGAAGCCCGGCGGCCGGGATATGTGGGCTTACGCTTGTG
CGGCTACCGGCTTACCGTTTGACCGTGTAGAGGTAGCACTTGGGTGGGCCGAGGGGGTAA
CTTGCGACGAAGAAGACCTGGCCGACGAAGAACCACCCGCACCGCAAGCGGATTTCATCG
TCGAAGGCTATATGCCGTCCAATTGCATATGGGATATCGTTGGTGAATCCGGGACGTATA
AGTCGTTCTACACACTCGGCATGATGTATATCAGTGCTGCCGGGTATCGGTTCGCGGGGG
CGGACACCCGTAAAGCCCATCATTTCTATATTGATGGTGAGGGCGGGGAGTTCACGCACA
CCCGTATCGCTGCGTTGGCCGCTAAATACGGCGATGAAGGTATGCGGTATATGCATGTGC
TTGACGCTGGTGAGTTTGCGGATACGAAGAAACTGGTTCGTAAAATGCGCCAGCTAGCGG
GCAGTGAGCCTGTCGGGATGGTTGCTTTCGACACGCTTAACCAGACCTTCGGAAACTGGA
TAGACAAGTTCAATGAGAACTCAGCCGGGCAAGACGGGATGGGTCGTGTCGTGGCGATGC
TAAAAGAAGTGCGCGACGGCACCAAAGGCGCTGTAGGCGTTGTCCACCACACCCCGAAAG
GTGGGAGTAAGGCGCGCGGAAGTGGGGCGCTGTATGCTGGTGTTGATGTGGAGCTTACAC
TTGTCCGGGCCACTGAGAAACAAATAAACGTTGCGCACACCAAGAACAAAAACGGTATGC
AGCAAAAAACAATAGGTATGGTGCTGGAACCGGTACAGTTTCGTGAAGCCCCGCCGCCGA
AAGAGTTCCAGGCTGTAGAATTCGTTGGGGGCGAGGGATACGGGGAAATCGTTAACCTCG
ACCTGCCGGAACCGCATAAAGCGCTCGTACTTATGCCGTGGGGCTTCCAACCGTTCGAAA
CGGACGAGGAAAAAGAGCGCAACGAAGGACTGGACGGTAAAGGTAAAGATTCCGTAAAGG
ATACAGTTAAACGGTCTAAAGATGCTTCCGCCCGCGAATCGGTTATGTCTGCTCTTGAGG
ATTTACAGCAAGCCGATGATACCGGACGAGGTTTCACACAACGGCAAATAGTCGCCAGGG
CTGGGGACCACAGCATAACAAACCTGGTGCTCGAGAAGATGCTACGAGAGGGTGAATTGA
TGCTTGGTTGCGATGAGAATGGTGAAGTTGTAACGAATACTTACAGGTTGCCGACTGGTA
TAGATGACCGTAAGCGGCCAAAGAACAGGTATGAACCTAACGACAACATAAAGACAACAG
AAGGGGATTTAGAGTAAAAAGAAAGGGGCCATCAGGCCCCTGTATCACCAAAACTTAACC
ATCTAGGGTCGACACCGAGGGCGTCAGCAATATGAAAGATTTTAAAACAGTCTACCTTAG
ATACCCGACCGGTTGCCAGGTGGGTTATAAGGCTTTGGGATACACCAGCTTTGAAGGCAA
GTTCAGTCTGGCCCATGCCGATTTCTTTACGACGGCGTTCTACACGAGCGCCTAATTCAG
ATTGCTGCATGTACTTACTCCTTAGTTAGATATGTAGTAATAGTACAGTAATAAAATACA
CGACGCAATTTACGAAAAAGTGCTTGCATAAATAATAGAGTACGATTATAGTTCTTATCA
CCAGCTAAACAGGAGAACAAATAATGTTAGACCAATTCTTAAAATTACTTGAACGTTTCG
TTGTTGCGCATGAACTTATTGCCGCGAATAGCGTGAAACAGGCCGTGTATCAACTTAAAA
GCGATATAACCACGGTAAACAAAGAGTCGACAGAAAAAGCGGTAGAAATGGCGATGCAGG
ATAATTATAAGGCTAGTTCTGCGGTACGCAAAGCGTCAGAAAAAGAACTCCCGGTAGAAG
GCGAAAGCGTCGTTGACACTAAACCGGCGGAAGAAGAGAAACCGAAGCGCAAGCCGCGTA
AAGCTAAAGTAGAGGAACCTGCGCCGGAAGAAGAGAAGGAAGAAATCGATTACCAGTCTC
TTCGTGACCAGATTCAGGCTATCGACGATGCGATTAACGAAGGTCCCAGCGACGCCGCGT
GCGACGATTCCGATGAACTGCTGGAAGAGTTCACCGGTAAGAAGATGAAGATTGCCGCGA
TCAAAGACGAAGACCTGTCCGAGTATCTGGAGCGCCTGACCGCAATCAAGAACAAGTATT
TCGAAGAAGAATAACTATCCCGCGGCCTTCGGGCCGCCTTTCAGGAGGATGAATAATGAT
TCTAAAAGAACGTGGCGGAAATAACGATGTTCACGCCCTACTGTCACCGTCAGGAGCTAA
AAAGTGGCTGGCGTGCAGTGCATCGCTGGCCTGTGAAAAAGATATCCCCAACACGTCCAG
TAAAGCTGCGGTGTTAGGAACGGCAATGCACACGCTGGCTGAGATTAATCTTAACCAGTA
CATAAAAGGCACTGAGCTGCCGTTAGAGCGCGACATCGGTGCGTATGTACTGGAAGAAGG
TAAAGGCGCGGTTAAAGCACTAATTAAGCCGATGAAAGGCGCGGTGCTGGTTACAGATGA
CATGGTAGAGCAGGTGCGAAAGTACACCGACTACTGTAAAGCGATTATAGATGTAGCGGC
TTACGCCAAGCTGGAAATGCGCGTCAATCTTACGGAGGTGTTGCACCCTGGTTACGAAGG
TGTTGAGACCTTCGGGACCGCGGACCTTGTGGCCGTTCAGGAACAGGCAAACACCGACGA
GCACATGCTTATTATCGGCGACCTTAAAACAGGACGACATCGTGTTGAAGCGAAAGAAAA
CAAACAGCTTATGCTTTACGCTCTCGGTGTTTATCGTCGACTCAAGAGACGCTATAACAT
AACAACTGTTCGTTTGGTTATCTTCCAGCCATATGCTGGCGGTGCGTCGGAGTGGGACAT
CTCGGTCGAAGGCCTGGAACTGTTCGCTAAGTTTGCGCAGAAACGCGCGGTAGCTGCGCT
TGACGCGTATCGACGTGGTAAGAAGAACCTGAAAGTGTCGGACTTTAAGCCGTCTGTTGA
TGGGTGTCAGTGGTGTCGGTTCTCGGAACAGTGCCAGGCAAGAACTAGAGCATCCAATGC
CGTTCTGGCCAAAGAACTGGAGAACGATGCAGATGTATATCGGCGGGCCGTAGAACGTGT
AGCTAAGTTCTGCAACGAGGCGGACTATATGAGCGTTTGGGAGGATGTTCAACCTAGCGA
TATTCTTAAGTTGCTGCCTGATGGCCCAGATTTACCTAAGAAGCCAGTGAGAGGGGACGA
CTTTGCACTGGAGCTTACGCCGGAGCAACTCGTCGCTGAGTATGAGAAGTTGCCGTTGTT
GCGCCAGCACATCGACAAAGTAGAAAAAGCTATGGCAGCCGCTTTGCATTCCGGTAAGAA
AGTTCCCGGTTACAAACTGGTTGAGGGCCGTCCTGGTAATCGCACGTGGAAAGATGAAGA
CGCTGTAAATAAATTCAGGGAAAACCATGTAAACGGCTATCTGCTGGATAAGACTGTTCC
CGTATCGCCGACCGAAGCGGAAAAGATCATCGGCAAGGAAGACCCCGAACTTTGGGCTGA
GCTATCTAAACTCGTAACTCGTAAGCCGGGTGTGCCATGTGTTGCATCGGCGGATGACAG
GCGACCTGATTGGAAAAATATTACGGAGGAGGATTTGGAATGAAGAAATTGACGTGGTGG
CTGCTTGCCACCCCACTAATACCGGTGGCTTTTATATACTATTTAATGAGAGCGTTAGAG
AAAGTTGGTGAAACGTCGGCGATTTTAGCTGACAGGATGCTAGACTCAAAAATGAGGATG
AAATATTTAGCCTGGCGTAATCGAAAATTTGGTTGACAAGTTAATAGTACTCTATTATAT
TCTTAATCACTGGCCGGGCAGCTTCCCGGATAAACTCTAAAACGCGAGAAAACTAAAATG
GGAATCAAACTTAATCTTCGTAAAGTACAAACCGCATGGCTGAACGTATTCGAACGCGCT
AAAGACCGTGAAAATAGCGATGGCTCCATTACTAAAGGTACGTATAACGGTACTTTTATT
CTTACGCCGGAACACCCGCAAATTGAAGAACTTCGCGATACGGTATTCGCTGTAGTGTCG
GAAGCATTGGGGGAGGCCGCCGCCGAGAAATGGATGAAGCAGAACTACGGCGAAGGGAAG
CATATGGATAAATGCGCCGTGCGCGACATCGCCGAACGTGATAACCCGTTCGAAGACTTT
CCGGAAGGTTTTTACTTCCAGGCAAAGAACAAGCAACAGCCATTAATCCTGACTTCGGTT
AAGGGCGAAAAGCAGGTAGAACCAGACTTCAACATCGACGGTGAACAGATTGAAGGCAAG
CAGGTATATAGCGGTTGTGTGGCTAATATCTCAATCGAAATCTGGTTTTCCGAGCAATAT
AAAGTTTTAGGCGCAAAGCTAAACGGCATTAAATTTGCCGGTGAAGGGAAGGCATTCGGT
GGTTCCGCGGTTTCTGCCAGCGTCGACGACCTGGAAGATGATGAAGACGAAACACCGCGT
CGCGAACGCCGCCGTAACCGTTAATATCTTCTCATTTCATTTAAGGCGGCTTCGGTCGCC
TTTTCTATAAGGGTCAAATAAATGAATCTGCTTTATCTCGATACTGAAACATTCTCAGAA
GCCGATTTGAAAAAAGTCGGTTCCTATGCCTACGCCGAACATCCGACTACTGAAATTGTT
ATCTGCACTTATGCTTTCGATGAAGGCCCTGTGCAAGTATGGGACGCCACCGACGGCAGC
GATATGCCGCGTGATTTGCGTCGGGCGATGCTGAAGCTGCAAAAACCAGACAGCAATCTC
AAACTGGTAGGCCAAAACTTCCTTATGTTCGACCGACCAGTTATTAAGCATTGCTGGGGG
TTCGAACTCCTGGTAGAAAACATTATAGACACTATGATAGTCGCGTTCCGACATGCCCTC
CCGGGTTCACTGGCCGCGCTGTGTGAGGTTTTAAACATTGACGCAAGCATGGCTAAGGAT
AAACGCGGCAAGGCGCTCATACAGCGATTCAGTAAGCCTACGCCTAAGAACTATAAGATT
CGACGCTACACCGCCGATACCCACCCAAAAGAGTGGGCAGAATTTATTGCATACGCAAAA
AGCGACATTACGTCTATGCGTGAAGTGTATAAGAAAATGCCGAAGTGGGGGAATTCTGAG
TTCGAAGACCGCGTGCTGTGGTTAGACCAAGTAATTAACGACCGCGGATTTAAGGTTGAC
GTTGCCCTCGCGGAGGCCGCGATTGACGCAGTGACGCGCCACAAGGAAGAGCTACAGGAA
GAAGCCCAACGCAAATACGGCGGTTCACTAACCGGCAAAGACTTCTTGCCTATTTTACAG
GAACTGGCGCCGGCGCACCGCATTCACAACGCACAGAAGTCAACACTAAACGATTTGCTG
GCGGATGAGGATTTACCGGACGACGCCCGCACTATTATCGAGATGCGTCTCGGGGCTGCT
TCTACCGCATCGACGAAATACGCGCCGTTGCTGTTAGGCCGTTCTTCAGATGACCGCCGC
CGTGGTTGCCTGCAATACGGAGGAGCGAAGCGAACATTGCGGTGGGCGGGGAAAGGTTTT
CAGCCGCAAAACCTGGCGCGCGGGTATTATCACGACGATGAACTGGATAGGGGTATTGCC
GCGTTACTTAAAGGCCGTGCACACCGCCGTTTTGATGTGGCCAAGCTAACAGCGTCTACC
GTCCGAAGCTGCATTATCCCGGAAGCCGGGCGTAAGTTTGTTGTTGCGGATTACTCTAAC
GTCGAAGGCCGTGGGCTTGCGTGGCTGGCTGGTGAAGAAACCGCGCTTGATACGTTCCGC
GCCGGGCTGGATATTTACTGCGTAACCGCAGGTAAGATGTTTGGCATGGACCCCGACGAT
ATTAAGAAAGAACGTAAAGACTTACGCCAGATAGGTAAGGCTTGCCTTCACCGCCATACA
CAAGTTTTAACCGATGGCGGATTTAAGGATATTATGGCGGTTACATCAACAGATAAAGTA
TGGAGCGGTGAAAAATGGGTGAATACAAAAGGCGCGCACCTTATGGGGTGGAAACCGGTA
ATAAATGTGGACGGGGTGCTAATGACCGAAGACCACAGAATCTTGACGCATTCCTGGAAG
GAGGCAAAGCAACTCGTTTCAAACAAATATATGATGGACCGCGCCCTGGAGATAGGTATG
GACGCCTGGTTATCCTACGTGAGCTACCAAAACGACAAGGCCAAAGACAACTACTCGTCC
AATGTGATTGCGGAGAGATGCCGGGGCGGGTCTATTATGACAACGTCCGAGCGGGTAAAA
CCACTCAATGCAACATCTGCGCCCTTGAAGCAACAAAAAAATATCGTAAAAAATATTTCT
GCTACGAAGACGCAATGCCGGATGATGCGCACAGAACGCGATTGCTCAACCGGTTGTCCG
CGGCAATCGTGCGGACAACAAGCCCCGGAAACAAGAGTTACAAAAACTATGGGGCTAGGG
GTATCACGGTATTTGGCCAGTGGAGGGCCGATAAAAGGTCGTTTCTTAGATATGTTCAAA
CTTTGGAAGGCTGGGATGACCCAAACCTCGAAATGGACCGAATCGACACAGACGGTAACT
ACGAGCCTGGCAACATTCGGTTTGTCAGCCGTTCTGAAAACTGCCGTAACAGACGTCGAA
TACCTGAGCTTCAACGAAAGTATGATGCAGCCGTTGCCCGCATTGCTGAGCTTGAACGGG
AAATTGACCTACTGCGAGCCAGTTTACGACCTGATTGATGTGGAAGACGGCAACCGTTTT
CTTATAGCCTCAGACTCTGGCTTTCTTGTGGCGCATAACTGCGAGCTCGGCCTCGGCTAT
GAGGGGGGCGTCGGAGCGTTCGTTACGTTCGCTAAAAACTTAGGTCTTGACCTTATTGAG
ATGGCCAAAACAATGGCCGGAACTTTCCCCGATCATATCTGGGCCGCTACCGCTCGCGGG
TATGAGTGGGCACGGATACAGGAGGCCAAGCGACCGCCGCGTCCGGGTGAAAAGGACGAC
CGCCCATCGTATATTCTTGACAAGAAAGTATGGCGTACATGCGATGCTATTAAACGCATG
TGGCGTGAATCGCACCCGCAAACTGTAGCTTTCTGGCGCGACCTTAAAGACGGAATTTTA
GCCGCTGTTCGTAATCCTGGTCGTGAATTTTGGGCTGGGGCACACTTGCGCAGGAATGGG
GAAAGAGCTATTCGCATATGGCGGACGACGGAAACCGATTCATCCGGGAGAAACATCCCG
GGGTGGTGGCTATGCATGGAGCTGCCGTCGGGCCGCATATTGTCGTATCCAGGGATAGGT
GTCAGCGTGACAAAGGAAACCGACGAAGATGGGCGGGTAAACACCAATGTAAGGATTAAG
TACCAGGGCGAGAACCAGTTAACACGGCAATGGACTACCCTGTACACTCACGGCGGAAAG
GCTTGTGAGAACATCGTTCAGGCGTTTTGTCGTGACTTATTGGCCTACGCAATGCTTAAT
GTTGAGGCTGGCGGGTACCCTATAGTTCTTTCGGTTCATGATGAACTGGTATGTGAGACC
CCGGATACACCAGATTACACGGTAGCGGAACTGGAAAAACTAATGTGTGCATTGCCAGAA
TGGGCCGAGGGTTTTCCTCTTGTAGCGGAAGGTGCGGAGTTAAAACGGTATGCTAAGTAA
ACTGATTATTTATTATTTCCATGAAGAAGACTGCCGAATCTGTCCGCGCTGCGGGATCGA
GCACACGAAACGTGAGGGGTGCATAGATGAGTACGCCTGAAGGGCGCGTGCAAAAATACG
CAAAGGAGCGATTCGAGGCCCTGGGGGGTCTCGTTCGTAAACTTTCCTACGAGGGACGTT
CAGGCGCTCCTGACCTGTTGGTAATTCTTCCTGGGGGTATCATCTGGTTCGTCGAGGTGA
AGAAAGACGAAAACACGAAGCCGGACCCGCACCAGTTACGGGAGCACGAGCGGCTTAGAA
AGCGCGGTGCGAATGTTTTTGTTGTTGGGTCGAAGAAACAGGTTGATAAATTAATAGAAC
ACTATTATATTTAGTTCACACCAAACAGAAATAAGGAATTGAGAAATGAAATACGAATAT
GACCGCAAGCCTGCACGTGACATCGTACCGGGCGACATGATTTTCAATGTTAAGACGCGT
AGCCCTGTTGCCGTAGATACAGTATTTGTTGAGTCTAACGGTAAACTGGTTATTGAAGAC
GTAACCGGTAACGTTACGGCGTTCGGGCGGAAGGAACTTGTACTGGTGGTGAAATGAGTA
AATTCGCTAGAAGGCCTTATCAAAAGCTCATGACTTCGTTCATGCTGCAACACCCGCGCT
GTAATATCTGGGCCAGTATGGGCAGCGGCAAGTGCCTGAAACGCGGGACTGAAGTTATTA
TGTTTGACGGCACGACCAAGAAAGTAGAAGACGTCATCGTCGGTGACGTGCTTATGGGGC
CGGATTCAACTCCGAGAAATGTACTGTCTCTCGGTAGAGGCCGGGAGATGATGTACGAGG
TTAAACCGCGAAAAGGAGAGTCGTACACGGTCAACGAAAGCCACATATTATCCATGCGAA
CTACTACAGGGATAGCAAAAGGTTCATGGCCAGATAATACCGTTTTCGACATAAGCGTCC
GCGACTGGCTTAAGTTGCCGAAATATGTAACCGGGCCTAATGGATATCTTAAGGGGTGGC
GAGCGTCGGTGGATTTCGCGAGAAAAGAGCAGGATGATGTTTTATTACCTCCGTACCTTC
TGGGGTTGTGGCTGGGTGATGGTACTTCGTCGTCTGGAGCCATAACATCAGGAGAGAACG
AAAAGGAAATAAGGGAGTATCTCGAGTCGTACGCAGCACGTAATGGGATGCAAATACGAA
AAGAAGGACTTACATGGAGTATATCTCACGGCAACACAGGTCATAAGAAGCACGGGTTTA
CGCACGCGCTGAAATCGGCGGGTGTCCTGAACAATAAGCATATACCGCATAATTACAAAT
GCGGCGACCGGAGACAGCGTTTAGAGTTGCTGGCAGGGCTTCTGGATAGTGATGGTTACT
GCGATTTGTCTAAAGCAGGTTTTGACTGGATTTCGGTAAGCGAGCGACTCGCTGATGATT
TTTGTTATCTATGCCGTTCTCTTGGTTTCGCCGCTTACAAGAAGAAAACTCGTAAGCGTT
GCACAAACACTGATGTTTGGGGGGATTACTTCCGCGTATCGGTATCAGGCGATTTTTCTG
AGGTGCCTTTCGTGCGTGGCCGCCACCAGAATTTACCGAAGCGTAATATTAATAAAAACG
TACTTAACGTCGGGATAGAATCTATAACCCCGGTCGGTGTAGATGATTATTACGGCTTCA
CCATCGACGGTGACCACCGGTTTTTATTAGGTGACTTCACCGTAACGCACAACACAAGCT
CGACAATGTGGGTGCTTAGCCGCCTGTTCCGTAATGGGCAACTTAATGACGACGACCGAG
TGTTAATCCTCGCCCCGTTGCGCGTTGCGTCAGGTACGTGGCCCGCAGAACAAGAGAAAT
GGAACTTCCCGTGTCTGAGTGTAGTAGATGCAACTGGTTCAGAAAAGCGCCGTATCGCGG
CGCTTGAGTCAGACGCTAACGTGGTTTGCACAAATTACGAAGTCATAGAATGGCTTATTG
ACTACTACGGCAAAGACGACTGGCCTTTTACCGTTATCGTTGCCGATGAGAGCACGAAGC
TGAAATCGTTCCGTAGCCGTTCTGGCGGGAGCAAGAGGGCGAGGGCGCTTAGTAAGGTGG
CGTTCGGTAAAGTTAAGCGTTTCATTAACCTGACCGGTACGCCGTCGCCTAACGGTCTAA
AGGACTTGTGGGGTCAGAACTGGTTTATAGACGCTGGTGAGCGCCTCGGTTCTTCATACA
CGGCCTTTACCGATAGATGGTTTAGCTCGGTGCAGAAAGGCAAATCTGCGATGGCGCGGG
AGTACCACGCCCGCCCAGGCGCGGATAAAGAGATTCATCAGAAGATGAAGGATATCAGCC
TGACCATTGATGCTGCTGAGTGGTTCGGTTGTGAAGAGCCTGTTATCGTGCCGGTTGAAA
TTGACCTGCCGAAGAAAGCGCGTCAGGCGTACATCGATATGGAGGAGAAGCTATTCGCGG
AACTGGAGAGCGGGGAAGTCGAAGCGGCTAACGCTGCGGCGAAGACGTCGAAGTGTTTGC
AGATTGCATCAGGCGCCGTGTATGTTTCAGGGCCGGATGGAGAAGCAACCAAAGACTGGG
AGAAAGTGCACGATACGAAACTGGACGCGCTGGAGTCAATTGTAGAGGAGTTACAGGGCG
CGCCACTGCTTGTGGCATATCAGTTCAAGCACGAACTGGAGCGCATCCTTAAGCGTTTTC
CACAGGCGCAGGCATTCGCCAAAGGTGCCAAGGGCAATAAGCAGATGGAAGCGTGGAACC
GCGGAGAGATACCTATGCTCCTGATACACCCAGCCTCCGCGGGTCACGGGCTGTCGCTAC
AACACGGCGGGCACCACATGGCCTTTATGAGTCAGGGGTGGAACCTGGAACATTATCTGC
AGGTTATCGAGCGCATAGGTCCGGTAAGGCAGATGCAATCTGGGTACAAACGGTCTGTAT
TCATTTATAAAATAATAGCCCGAGATACTCTTGATGAAGTTGTCGCCGCTCGTACAGACG
AGAAAAGGTCTGTACAGGACGAACTACTTAATTATATGAAGAGACGAGGTAAGAAATGAA
CATCATAGCCCCGATTCCGGCATTGCAAAAACGTATTAAGGAACTCGAAGAAGATGTTCT
ACGACTACGTCAGCAAAGAGACGCCGCTAATGCGCAACTTGACTTTATTATGGAGAACCT
GAAATGCGATACACTACCGGAGCAAAATGCTTCATAGCAGGACTTATTACTGCCGGTGTT
TTTACTATGTACGCTTTGTACAACGTAATTTGAAGAAGGCCCCTTTCGGGGCCTTTACTA
TTTATGCCAAAGTTAATCTTGTATAGCTTCCATCGGCCCGCTTAACTAACGCCTTAAGGC
TATCGCCTTCCAGATACAGTGATATAGCCGCGTTATCCCTGACAGCGTTGTCTGGTAGGG
CGGACACCGCTACCGGTATCTCAACAGCACGATAATCTCCCCTGTTTATTTTTAATGACA
CGGCATCAGGCAAGGACCCCGAAATAGCGGTAATTTCGGTCCATGCTGAACCAGAACCTG
GCCCGCCGTTAATGTGGGAGTACACGGACCCACTATCAAGGGTTTTTGACAGTTCATGAA
TACGAAACCGAAGCGCCGCAGAACCATTATTGAAACTGTTTATGCGAGAGTTACCAAGAC
CTTCCTCCATCAAATTGGCTACGTTAATCCTTGAGGGGTCTACGAAGCCGGTTATACCGC
TCACAGTGGAGTTAGGCGCGTCTATCGTAAGGCCCTGTTCGGTAGTTGACCGGATGCCGA
CCAAACGTAGGCCGTTAACACGGCATGCCCCCGAGATGTATATCTGGTTCGCAGGGAAGT
TTTTAGTATTGGTGTCGATTATTGCGATATTAGTGAATACTGTTTCGTGGGCAAGAATAT
AAGCCCCAGAACCAGCGCAATCCTCGACGGTTATGTTAGAGACATACAGACCTTGCCCGT
CCATACCGAAACCTACCCCCAGCGAACCTCTAACAAATAGATTGTCTATCAAATGGTTTA
ATGGGAGCATATGTACCGGGTACTGAGAAATGGGGAAATCCCCTGGGCGGTCATCTTCGG
GGTTCATGTCGGTATCTGCGCCTAAATCGAAGCCGTCCCATACAGGGTATAGCACTGCTG
AATCCCGGAATTGCAGGTTGTAGTTACGAGATGTCGTAGAACCTACCGTACCTTGCCACG
TCTTAACACCACTTTCCCCCGCACGATACGAAGTAAACCCGATGACCCCGCCATCGCGCG
CGAAACCGCCATTGTTTCGTAAGAATTGAGCGCTACTTACCGAACCGTAACTTGTGCGCC
CGCCAATAACATAGTTACCCTTGCCCCAATCGCCGCTCAGGTTTTCAAAGGTAATTACGC
CATCTTTTCCGCCGCTCGGGTTGTCAGCGTCTACCATCTTACAGAAATGGCATCCGCGGA
ACAGGAAACACGCCATAAGACCACTCGCCCGGTGAACCTCGACGCCTGTACATTCCCGAA
TTTCCAGGGTAGAAGATATGCTTTGCCCTTTAGCTTCCGGAGGGAGAAGGGATTCTATAC
CAGGAAACTTGGCGTAATCGTTTACCGTCGGCTGGTATCCATCTGTTTTAGACTGTTTAA
GTGTGGCCACGATTGCCGCGGGGTCGGTTATCCACTGATTATCGTCGGTCCACGGTTTAA
TCACCCACGGCGTTGTAGCACTCTCCATAAAGGGGGCTATTACAATGGAACCTTTACCTA
ATTGTGTAAATACCAGGTTTCCGTCGCCGATAAACTTCGCTTTACAGTCGATGGTCAGGG
TCTTCCCGCCGAAGTTAACGGTCTCGTTATTGCTGAAAGTGTAATCGCGGTCAATAAGAA
TACTGTCGACGGCAGCATCCGCCAATTGTTGTAACGTAGTAAAGTCGGACAGCTTAACGG
AGTATTTAAATTTCTTATCCGCTTCCGCGCGAAAGGTAATATCTCCGAACGCGACCCAAG
CGGAATCCGAAATGCCGCCTGTCGTAAGAGGTGTCGACGCCGCAGGGATAACTTTCGGCA
GGGAGCCACGCCATGCGTAATAGTTACCGTCCCCGCCATCTTCTTTCGGCCAAAGAACCG
CTTTATCCGCGTCGTTTACGCCGAGAGTACCCCCAGTCGTAAAGTTAAAAGATGCCGGGG
AGAAACCAGCATCGCGTAAAACAGCGGGCAGGGTCTTCTGCGTCTGCCCGGTTACCTGGT
TAGTGGCGTAGTCGATATCTGCGCCGCCAGCTACACCGCCTTGTTTACCGGTGATCACCT
CGGCTTCGAAAATCTGGTGTTTTTTAGCTATTTGTAAATCATTAAGTGACAATACATCAC
CGCAACCGCTGGACATATGGCTATCCTCTTAGTTAAAACCGTTATCGAATCCGCTGGAGA
ACGCACGACCGAAAGGAGGCACGTTGTCAAACTTATAGAAATCCTTGTCATAGTTAAACC
CGGTTATTTTGACTGTTCTGTCATCGCCAGGGTCTACCGTAGAAACAAGAATCATCTGAG
CATTATGCCTTGCTTCGTTGCCGAATGAAAATTCAGTTTTCAAAGCGCTATTACCAGTGT
AAATGGCTTCTTGCGGCACAGACGTCATAATTACTTGTCGGTCATGTGCGCCAGGGACAA
CACGAACACTTTGGACTCCGCCATCACGTAACTTCAGAACCAAATAATGGTCATCTCCGG
ATGTGAACTTAACCGGCTGGGATAGCTCTACGGTAAGACCGTTAACCGCGGTTACGTAGC
CGTCGTAAGTAGACATACGCGAACCCTTAACCACACTAACGGCACGATTCGGAAGGGCAA
AAATACCCTCTTCCGTGGCGGTAAACGACACTGAAATTTTCTTTAAAATGTTCTTCTGGT
GGCGGCGGTGCGCTGCCCAGAAAGCCTGCTTATAGTTGCGAATACCTTTTGAATCGTAGG
TCTCCGTTTTAACCCCACCAGTTTCTGGTATTGTTATTGTTTCTTTAACGTTTGTTTTAG
GGTCTATGTACGAGAATTTAAGACTATCGAACACCTGAGCATCGTTAAAGGTTCTGGTCC
ATTTTTCGGAAGTACCAGCCTTGCTTCGGTGGGTGAACACCATCTCGGGGCCCATGCGAG
GGCGTTCAAAATCGAGAAGGATATCCGCCCCACGCCTATATGGAGTACAGAAGATAGCGT
CGGCTATAGTACTAACTATATCCTGCATAGTGGTTTTATAGTCATCAAACGTGTAACAAA
ATTCCCCCGCCTGTTTGTCACCGAAATACGCTTCGACCTCGTTCTGCACGGCAAGTAACT
TATCCATGTTGCGTACTGTCAGATTTAAACCTCCCACATCCGGGTCACGGGCCAGGCGGA
TAAGAGATTGCACGGCCTGGGTATTGGGGGTCATCGTATCTTCGAAAACACCATTACCAA
GGTATTTGTGTACCATTTCGGTGGCAATCATACGTAACTGCGGTTGCTTTACTTCCGCAG
CACGGGGGGTCTGCTTGCGCATCGAGTGTACTGTTGTTCTGTTGCCGTAGTGTGGGGTGT
TGTCACGTGTTTGCCCGTATAAGTTAACGTACGTTATCTCATCGACTACGGACCCCTCGA
AATTAAAGTCGAGGTCTGTCACCCTTCTGGCGCGCACCCGCACCCGTGACACAACCGGCA
GGTCGGCGTAAATAGTGACGCCGTTGTAGTCCGGTGTACGCCCGGACACAGTTCCTTGCG
CCGTGTATATTGGCCCGTAAGGAACGCTATTTTCATCGAGTAGCTGGTACTGTATCTCCG
CGGTAACCGACGCTAGTGTTTTAGATTTGCCGTTGTCTTTATACATGCCATTGGCAGCAG
CGATATTGGCGACTATGCGCTCAACCTCGGTGCGGTTTATTGAAACCCAATCGGTTAAGG
TTTTCTCATACGTGTTGTCTGGTTGCAGCGACGCTTCCCCGTCACCGCGGAAAAACGAAC
CGGGTCTTATTTCTTGCCATCGCCCGATAAGGCCGCCAGGCACGATAAAGGTAACGGTCC
CTTCGGACACGCTGACTACCTGATATCCGCCGCCGGAGAGGTCAACGTCTGTATTTGTCC
ACGCTGACACCAGCGAAAATGTATCATTAGGCACCAGTACCCCAGAAAAATCCGAACCAC
CTGTTGGGTCATATATCGTGCCAATGTTTCCGGACAAAGACGGATACCCGGACATGTAAG
AGAAAGAAATGCCCAGACCGTTCGGTGCTTTCAGAACCACGCCGTCTACTTCGTTAGATT
CTACGGTGATGTACAGGCCTTGCTCTATGGGGTCTCCGACCATTACCTGTGGCGTGGATG
TATTATTTGGTGACGTATAAGGTGCGTACACGGCAACCGACGTACCTGTTATATCTGATA
CGCGGGTATCCCCGTCAGTTATACCGTCCGGGTGGATGTCGAGGTAGCCGTGGCCGGCGT
CGTAGTAGCCGTACTCTACAATTTTACCGGCGGCGTTAAACACCTTATAAGTAGTCATAA
GGTTATTAGGGATGGTTTGCACCGTCCCGCAGATATCGTAGCTGCGCTCGTACGGACGCG
CCTTGTTGTTGCGGTCAGTAAGACTGTTGTTTGGGGAATCTGCCTGCGAGTTCGCAAGGT
TAGAGGTCGCACCTTTCACGGACGGCGACAAGAGCTTCGCCAACGGTTTAAGAATAACGC
TAAAAATCTTCATGACGCCTTTAATAGCGCCACCACCAGCGGATTCCACAATGTGGAAAG
TCGCGTCTTCTTTCAGTGCTTCGAAGTCTTCTGTTACGTCGTTATCTTCTCCGATTTCGT
CAATGAAAACACGCACCGGCACCCCGTCCGGAACATGGTTCACGACGAAGTTCATCGGAT
TATCGCGATAACGTTTGACGTCAAATGTGCCGTCTTCGTTTCGTGTGTAGTGTATTACTA
GCGCCAAAATTCAATCTCCGAATAAGTATCTTTAAGGTCTTCCAGACTATCCAGTCTAAC
CTGTCTGGACGCCAGCTCACAGTGGCTAACCATTCCTTCGTAATATACACCAGCGTGCCA
CACTATTCGCCCTCGATGTTTAACACCGAGTAGAACAGCGTCAAAATTCTGCGGAGTAAC
CACTCGCCTAAGACCTTTAGGGTCTGAATGTCCGTCATCGAAAGCTGCATCTATCGCCGT
TGGGCTTGTAACATCGAACATCGGGGTTGATAACCCCGCGTCCGCGCGCACATTGCGTAC
ATGATGCCAGCAATTACGACGGCGGAAGTCATACGGCAGACCGGTGTAGTCATTAATATT
CATGACGTCAGTATCCCGCGAAGTAATGGAATCTCTTCCGGGGTCATCAGAATGCCTGTT
GCCCGTTGGTTAAGCATCGGCGTACCGGTTTCCGCTGTGAATACGCCCTTTTCTTGCGTG
AGTGTTTGTAACTCGTACACCACCGGACCGTCGCACGGGTATGTCAGGTCGGTACTTACA
TAACGGCGGAAGATGAATTTAGGTAACTCCTTATTATCATAGGGGATGCGGTCCATTTCT
TCATCGAGAATGTTGAGCACATCCGGCAAAGAGAAAGAGGCGGTCTGGTCCATATCGTTA
TTGTTGGCGGCGTTCTTAGCCTCCATCGGCGTACCCTCGAACGTCACGACCTCCCCGGTC
TCAAGAGTAGCTGTTAAATCGTCAGCCCCGCGCACAAGCAACCAGCGCTTCGAAAGAAGA
GGGTGCGATATCTCCAGGGTAATAAAATCCATCTCGCCGTCGGGGTTTGATGCTAGCTTG
CGACGGTATGCCGCTTCTACTGATTCCTGACTCATTGCATTGGGTCCCAAATTCGAGGGA
ATGTAGTTTGGTACACTCCGTAAGTTTTTAGAAATTCGCCAAGACAATCGCCGTAGCATC
CATATAAGTCGGGTAGGTTCTGGTTCAGGCAAGCGTTGTTTGTTTCCTGGAATGGTGATT
TCTCGGCTGTGGCCGTGAAAGTTATTACCCAGTTCTTCCCGTCGTCGGTGGACTCGTTCC
ACGTAGATGTTAGAGTAACCTGGTAATCCTCGATACCCTGACCCAAGTCGTGTTTCATCC
AGAAACTGGAAGCCCCTCCGTCTACCTTCTCCATGAAACTGAGGAATGCTTGTCTACCCA
GTGGCGACACGACCAGCGTAACGCTAATCGGGAACACGTCAAAATAGGTGTCCCGTCCCT
GCCGAACTCCGCCACCGGCCAGGTCTACCCGCCACACGTTGTTACCGCGGGTCATCGAGT
AGCCTTTCGATACTATAGGCCTCAAAGAGGCCGGGAAATGGTAATCGCTCATGTCAATAT
CCTGGTTGGCCGCGTGTAGCGCGACGTGATTTAGAAATAGCGCTGTTACTATCCAGCAAC
GCTGAACTTACGGTTTCACTGATTATAATACGCAACCGGCCTTCATCGTCGCGTTCTGTC
GCCGCAGAATCAATTCTTCCAGTGGTGTTGTTCACGATAGTAACATTATCTCCACCGGAT
TTAGCGCCGTTCTCACCCATAATCTGTCGCATCTGCTCCGCCGTGCGGACACGTGATGCG
CTGGCGGGCATGATTACTTCCGGTTTACCACGTTCGGCAATAGTGGACATCTGACCGGCG
GCCAGGTTGCCGCCCTGCTCGCGTGCGGACCGTATTTTACCTATGTTGGCCAGACCCGCG
GCGACGGCAGCCGCAGCGGCTACAGGAGCAAGAAACGGACCCACCACGGGGATAGCAGCG
GTGGACTTATACGCTTCAATAGCCGAGGTATAAGTAGCGATTGTCGCCTGAGCGATTGCG
AATGCCTTGTACGCGGTGGACGCTTCACCCAGTGCAGACCCGATGTTGCTCGCCATATTG
CCGAACGCGGCGCCTGTTGCTTTAGCCCGGTCTAATGCGTAGGTATCATTCATTGCGTTT
AGGGTCTGCTGGTATGTTTCTTCCGCGATTAAACCCTGCGCATGAAAATCGTTAAGTTTT
TGTAGCTTGACCTCGTACTGCCGGTCTAATTCCGCAAATTCTCCTTCAGCAAGGGCCTGC
ATCTGAGCGACATACGCATCTGCGGAGAACTGTTTTTCCAGGCGCTCTTTCTCGCGTTTA
TCTAATTCAGCCTGGCGGGCCGTATCCGCCTCGAGCATAATCTGCGTCTTAGCGGTTTCG
TATTGCTGGTCACTAAGGAGACGGTTGCTGTAGAACTCCTGTAGCTTTGTAAGTTGCTCT
TCTTGGTTAGCTTGTATCTTCTGGAATACGTCGTCGTTAAGGTGGATTGACTGATAATAG
AAATCCTCAGCGGCTTTCTTCTGGCGTTCGAATGCGTCGACGGATTTCTTGGCGGCCTTG
TCTGCGGAATCACCTGTAGAACCGCTGTCCTTACCTGATACCTTAAACTTACCTAACCCC
TCGGCCTTAGCTGCTTCTTTATCGATGTCGTAAGCCGCTCGCTTCAGCGCGATAAGGTCT
TCCTGAGCTTCTACTTGTTCGCGGAAACTTTTCCGTGTCAGGTCAGCCACACCCCTTTGA
GTATCCATAGCAAGCGCTAACTGGAAGTTAAGGTTCTTGGCCTCAGCTACCGACTCTCCC
GGCGTCAAGGCGGCCTTTACAAGACGTCCCGCATCCTGAGCACCTTTAACCATATCTTCA
AAAAACCGCTCCATTGCCGTAAATTCCTGAGCAATGAAGTCCAGCGCATCCGCCGCTGAC
TCAGCTATCGTAGATGCGGTCTCCTCCCCGCTTCCGGTAATGCTTTCACTGGTGTAAGTC
CAGGCGGAGTTCAAAGCGTTTAACGCGTCTGCAACCATCCCAAACGCCGCGTCGAATGAG
GCCTCTATCGCACCCCCAACATCGGATGCCATGTCACCCCACATCCGCATCTCGGCTACG
AACTCACCGGATGCGACCTGAGCGTTTATCTCCTGTATCAGGTCGTCAATATAACGTAAA
GGCTCCGCCAGCGACCCTACATCCAGACCAGTGGCGAGAGTCATCTTCAACTGGGACCAT
GAGTCCTCCGCACTAGCGATAGCCCCGTTCAGGGTATTAGCCTGGTCAGCCATCGCCCCG
GCGAAGTTAACGTTGCCTATGTTGAGGAGATATCGCTCAATATCGGCAGCGTTTTTCTTA
ACTACAGTAGTCGTCCCCTGGAAGGTAAATTCGATATCACTTTGGTTCTGCTTGGCTTTA
ATGCCGAATTCTTTCAGACGTTCGAATTCAAAGGTGCTCGCATCCGCGACGGCCTCAATC
ATCTGGTTAAGGTCTTTACCCATCGCGGATGCAGTATTGCCGTAAGAGCGGAGCGCTTCT
TCTGATGGAGTGAGGCCTAGAGCTACCAGTTTACGGAACCCTTCCACTGCTTGTTCAAGG
CCGTAAGGTGTGTCACGGGCGAAGTCCTGTAAAATACTCAGGGCCTGTTTTGCGCCTTGA
GTACTGCCTGTGAGCGTTTTCAGACTAGCCGACATCTTATCCAGTTGCCGTTGTGACTCG
ACTAGTTCCTGAGCCGCCTTATAGGCTGCAGCGGCTACGGCGGCGGCCAGGCCTGTAACA
GCGGCACCCGCAACTTTTGCGGATTTAGAGAGGTTATCAAGACGGTCTGATGTGGCCTTC
GCGCCTTGTTCGGTTACCTTTACTACTAAGCTAGCTACATCAGCCATCGTTTCTGCCCTC
AAAAATGGCGTCTAAGCCCATGATAATTTCAGATTCAAACATCCCTATATTCTGACCTGA
AATAGTGCTATATGCCACTAAATCTGACCAACTAAGTTGCTCTCTTGGGTATAGCTTTAC
GCCGTCGTCATCAACGCGGCGGGTGAATTTAACATCACGATACTTCTCAAAAGTGGTGAG
TAGTTCAGGGGGGCATTCAGGCCCGGCGTCCTGCGTTGTTTCTCCCGCGTCTTTTATTAC
CCCCATAGCGATAAGCGCGGCTTTGTGCCCATCGGCGATACTGTCAAACTTGCGCCTTTC
GTGGCGGGTTATGAAGTTCCAACGGGCAAACTGAAACAACGCGTCTACTTTTCCTGCAAT
TGACGCAACTGTTCGTGGTGGAATACGACTACATGTTCCGCCAGGCGCTTATATTGGGCG
AGAAGAGTCTTAAGATTTTCCTTAGTGAACTCATCATCGAGACTCCAGCCATTCACCAAT
TCGAGAGCCAATTGCCGGTTTAGGTCTCCTGCCGCGTCTTCCATTTTTAAATTGTATTCT
GAGAAGTCTTTTTGCTCTTCGCATTTATCTCGAAGCGGTTTTAATTTACCTACCGCCGCT
CGGTACGCCAGGGTGAAGGCGCGCATAGCTTTAACCGCAATATCGGCCTCCGGAGAGACC
ACGTTCAACCATTCCCCTGAATCTGTACCATCTTTTAAAGGAATCGGCATGCGCGCGCCT
TTCTCGGCTTCTGCTTCGTAGTAAAAATCGCTAAGTTTCATAGTAATGCCCTTTGGTTAG
TCGGTTACTGGTTGGTAGTTGCACCGGGCGGGAACCACCCGCTTTTCCGGTGCGACCGTA
GACGCCAAATAAGAATAACAAAATAGCTTGCATAACCGTTAATAGTGTCCTATTATCTCT
ACGTCAACTAAACAATATGAGGTTAAGAACATGGGCGTTTTTATCGGTATTATCGCGTTT
ATCTATTTCATCCCGTTCCTGGTAGCCTTGCTACGTAATCATAAAGCGAAATTAGGAATA
TTCGTATGTAATCTTTTACTGGGGTGGATTCTTCTGCCGTGGGTTGGGGCTCTCATCTGG
GCCTGTAACTCTAATGTTAATGGTAAATAATCTGGCTAAATTAAACTTACATTATTAGAA
TCAGATTTGTCTTAAACAATCAGGAAATAAGCATGGTCGCTCGCAAAATAACAGATGAAC
AGTTGCAACAAGAGCTAAATGCCGGGCTCGGCCCGACTGAAATAGCTAAGAAGTACAACA
TGTCCCGCCGTAATGTTCAGCTAAGGTCGGCTCGTCTGGCCAAGAAAGGTGTTGGTCACG
GTCGCGACGTAAGCCATCTGGTGCCGGATGGGTATAAGATTAAGGGTACGTCGTCACTGG
TGGATGAGTTCGGCAATACGAAACTTCAGTGGGTTAAGACTGACGCCGACGCCGAGCGCC
AGGTCGAGTTGATGCGAGCCGTTGTGGATGAGATGAAAAAAGATTTACCTAAATATAAAC
CTGTCACTTTGCCCAAAAATGGCACAGATGACGACTTATTAAATCTCTACACAATAACGG
ACCATCACATTGGAATGCTGGCGTGTCGAGAAGAAGGCGGGGATGATTACGATACCACAA
TCGCGGAATCTCTCGCAGTTGACTGGTTCAACAGTGCGGTTTGTATGAGCCCGCAGAGCG
GCGAATGTATCATTAACTTCTTAGGGGACCAAATGCACTACGATGGCATGAAGGCAATGA
CCCCCATGAGCGGTCATATTCTTTCTGCTGATAGTCGCCTGTTTAAAATGATACGTACCG
CCATTAAGGTTATCAAGCTGGCTGTCTCGCTGTGCTTGCGAAAACACAAGAAGGTTAAAC
TTCTTATCTGTGAGGGTAACCACGACCTTAGTTCTTCCCTGTGGCTCCGAGAGATGTTCT
ACGAGGTGTATACAAATGAGCCTCGCGTCGAGGTTAACCGGGAGGTGTCGCCGTATTATG
CGTATAAGTTCGGGGATTGTATGATTTCAGCACATCACGGGCATTGTTCTAACTTTACTA
AAGTAGAGCAGTCTATAATAGGTAAGTATCGGGAGATGTACGGGCAGTGTAAGTTCACAT
ATGTCCATACGGGTCACCTCCACCACCGGGCGGTTAAAGAGACTAATCTTCTAATTGTTG
AGCAACACCAGACATTAGCGGCTAAAGATGAGTATTCTAGTAAAGGCGGTTATTATTCAG
GTAGAAGCGCAAATGTGATTACATACCATAAACGTTACGGGGAGGTATCCCGCATAAGTA
TACCTGTTGAAATGCTGCGAGACATAAACCCCAAATCAACATACTAAAATGTAGGTGAAA
GGATGGATTGGAGTGAGGTTTTTAGCTACAAAAACGGCGTCCTATACTGGAAAGTCAAAT
CATGTCGCCGTAACGATGTGAATGTAGGGGATGTGGCCGGGAGTTTGTGTAAAAACGGCT
ATTGGTATGTCATGTTCGGTAACCGTAAGTTTAAAAGGTCTAGGGTGGTGTATGAGATGT
TCTCAGGTAAGATTCCAAAAGGATTTGTCATAGACCACACCAACCATGATACCTGTGACG
ACAGAATTGAAAACCTGTCATGCAAATCCAGAAGGGACAACATGGTTAACGTGAAAAGGC
GCAAAGATAATACCTCAGGAGTTACGGGTGTGGCGCGGAAAGGAGAAGCTAAGTGGAGAG
CTTATGCCGTTGTCAACGGTAAGCAGATTAGTAAAACATTTGACAGAATAGAGGACGCTT
TCGCGGAAAGAATTTACATGTCTGTGGCTAATAGGTTCCACATAAATCATGGACTCACAA
CATTCAACAACGGCTATAAATAGGGCATAAAGATGACTAACAAATACAATCGCACAATGA
CAAATACTGACGGAGATAGTATTGCCTGTGATGTGTACGACGTTCTTAGGGCATTTGATA
TCCGCGACCCGGCACTACAGCATGCGTTGAAGAAATTGTTGTGTATGGGCTTGCGGGGGC
ACAAGGACACAGGAACCGACTTAGCAGAAGCAATTGAAAGTCTGGAGAAGTTACGGAAAT
ACCGTAGTAATATTGATGAGTGAGAAAAAGGCCCCTTTCGGGGCCTTTTTTTTATCGTCA
CGATAAAGAATCTGATTTGAACGATAAGAATGTTCGAAGTTAAATATATCTACACCAACA
AGAGGGGATGAAACCATGAACGAATTAATGAATGTTAGTGAAGCACAAACCATGTCCAGC
CGTGAGATTGCGGAATTGACGGGGAAAGAACACGACAACGTACGACGCGATATATTAAAA
ATGGCACAGGAACTTTCCCTCAATTTTGAGGAAAAGGTTTTGCCTTCAAACGGTGGCAGA
CCAAGTAAGGTATTTCTCTTAGACAAAGAAAATACATTAATCCTGATTTCAGGGTACAGC
ATCAAAATGCGCGCTGCCATCATCCGCCGTTGGCAGGAACTGGAGTCACAAGCGAGCAAA
CCATCCTTACCGGTGCCCAAGACAATGGGGGAGGCTTTAAGGTTGGCTGCGGACTTGTGG
GAGGAGAAAGAACGCCTTGCGCTTGAGAACAAGGAAATGGCACCAAAAGCTGATGTCTAC
GACCGCATCATCGACAGAAATAACTTGTACAACGCGACGCAGGTTGCCCAGAAGTTCGGT
CAATCTGCCGTGTGGATGAATAAACAACTTGAACAATTTGGCGTATACAATCGCTCCGTA
AAACGCGGTCGTGTCTTCCAGCAATGGTTCATCGATAAGGGTTACGGCATTATGCGTGAA
ACAGAAACTGGGCATTCACAGGCTATGTTCTTCGCTGAAGGTGAAATGTGGATTATCGGT
AAGTTAACGGCAGAAGGCTTGATTTAAAACTAAGGCCCCGAAAGGGGCCTTTTTCTTAGG
CGTACTTAATGCGCTGGATAACAATTGAAGACTGGAACTGGTTACCGGTTGCCTGTCCCT
CAAGAGAAAGGGTGACAGATTCGGGACCACCGATTTCCGGAGTTGCTGATGTCAACGAAG
CGCGTTTTAAGGTGAAACTCATGGCACCGTCTGGGCCGTTCAGAACAGAAGATACCTCCA
TTTGCGTTTCGTTCAGGAATTTATTCAATAACGTCATGTCGTACAGCTTACCCGCCAACG
AGAAGGTGTTAGCCGCGCGGCCACGTTCGACAAATGCCACGCTGTTATTTCCTAACTCGA
ACTGTGCGGACGCGCTGTTGTCGTTAGTAATGGTGAACGTGTCGATAAGTTTAAGCGGAG
CGGCGCCGTCATAGGCGGATACGTCAACCGATGCAAACGGACGGGCGCTAAAATTGGTCG
TGAAATCTGAACCACTCGGCAGTGCTTGTAGGATTTCCTGATTAAGACCAATGAACGGGA
ATGAGCCTGTAACCATCGCGTTAACGGCTTGTTCGATGGTGAACCCTGTAAATTCAACAC
CACGAGTTATGATGTACGAATCAGGATTTCCGCATTTACCTTTCAACCATGTCAGGATTG
AATAGGTTTTACACAAGTTACCGGTTTCAAGTTTATCTGCGATACGCAAATCGGCTCGAG
CGTCTGATTCAGCGGTAAGGGTGTGCTGGATGCCCGCTCCGGTTATAACTGTAGCTGTGA
CAGCCGTGACCATGAACGCTTTGTCGTTATTTCCGGATAAACCGTCGAACTGGACAAGGT
CGCCGACTTCAACACCGTCTGTTTCAAAACTACCGTTTGTGCGTGTGAAAGTTTTCGCCA
CCGGGTCTACGGTAACGCTGATTCCAGATTTAGTGGAACCTGCTACCCAGGAACTGGTCA
TTGCGCCAGCAAGCAACTCATCCTGGCTTTCCGCGCTAAGTTCAATAGCATATTCACCAG
TTACCTGACGGTTACCGGTGCGGATAGATGATGTTTCACGGCTGCCGTCCAGTTCATTAG
AGATGAGGGCGTCGCGGGTTACGGCGGGAATACCCCCAGTGTTGCGCAGTGGTTGCCATA
CCGGGTTAGCGGGTGTTACCCCCGGCGTCGTCTCAAGTACGTAAAATTGCGCGGTCATCG
CGCCTTTATATGGTTGTAACGCCATTATCTAATCCTCGCTGTAAAGGCTATAAAATTAAT
TGAGAGAGGCCTCTTCGCCCATCCATTCTCAACAATAAGAGGACCGAGGCTTACTGATTG
TACCTCAGCACAGATTTCGTTACGACTAAAACAGTTACCGGCGGCGAAGGTGGTGTTTAG
CTTATCCGCTAATCGGTTTATGGGGGCGCTACCTAGGGCTGACCCAAGGTTAATGTCCAC
CTGATAAACACCCGCGCGTTGTTCAGTCCAGAACAAGTCGGCTTGCTCCGTATCTGACAA
CAGCATATAACTCGCAAGATACGGGGCATCCGTAGATGTCGGCGCATCGATGTTCTCTAA
TGCGACCTTGATGTCGTTGTCCGTGCCGAACGTTACCAGTGCCGTGTCGAATGCTTTTGT
TAAGTCCTCGAAATACGTTGCCATTATTTCACCTTAGAGGCTTCTTCATTTAGTAGTTGC
TGGAATCGAGACACGTTAGTCCGGACCATACCTTGCGGGGCCTGTTGAGACCAACCGTAC
TCCAGACGTTGCGCATACGGCAAATTGTTAGTAAGAGTGAAGGTATGCCAGTCTGCGGCG
TTTAGCACAAAACTAGTAGCATTACCTGTTGCCGTGTTGCCGGATTTATCGGTGGCGTCC
GTAGTTCCATCGGCGGGGGTGCTTCCTGAAGTCATCCAGTTCATGCGAAATCGCCCGGTA
TCTACGGGACTCGCTTTGATAATCGCAGAAAACAACTTTATAGAAACCTGACGCATTACC
TTCTCAGGATTCTTCTTAGCCTTTTCCACGAACTTGGACACATCAAGCGCAAAACTCATT
TTCTCACCTGGATAAAGTATGCTACAACGTCATCGTTAACCATCTTCTTCTCAATAGCAA
CCACAGACCATTGTTCCCCGCTAAACTGCACCTTGTCATCCATCTTCGGCACTACGCTGT
AATCCGCTTTAACCATCATGTCTCCTGCCTGAATGGTGGTTCCGTTTACAAGACCGGCAT
TAACGGGTACAGGAACCGCTTTAAGAGGGAGTACGACGTCAGGCCCCCACACATACTCCC
CTAAAACAGGGTCCCATGTTTTCTGGCCTTTACGTACCAAATTCACTGTGCTGCCGTATT
TTGATAGTAGACGAGTACCTACGCCTTGCATTCGCTTACTAAAAGCAGTGCCCATTACAC
ACCCTCCAGTCTTGAGATGACTAGCAATGCGGATGGGGCTACTCCCCAGGAGGTAACCGT
TGCCACTTGCGGGTACAGTCCGCCGAAGTTAGAACCGGAGGCGTCGCGCATAATCTCTAC
CGTAAAAGTCTGCCCTGCGGTAGCATTCACAACTACACGAGATTCAATTGGGATTGTGGA
ATCCGCACTCGTCAATTTAGTCGCGGCGGGTGATCCGAATTGCGCGCCACCGAGCAGAAC
ACGCGACAAGAGGATAGATGTTCCGCTCGCCCCGGTGCGACCGGCCTGTAACTTAACCCG
GATAGCGTAGTTACCGGCGACGTTGAACGTAACTACCCCGGAAGCGCTAATCATTACAGG
GTCGGCGCTTGTTTTCTGCGCACCACCAAAGGCTACAGTTAATGCCGTGCCGGTTGTAGT
AGGTGCCTGAATATCCGCAGACGATGCACGAAGTACTTCCACTTCCTTGACACCATATAG
CATAGAGTCAGCCATCTGAGTGGTAACTTCGCGCAACTTTTCAGGTGTAATTAACCCGGA
CTGGTTATCAGGGAAGTTAGCGCCAATCAGGGCGAATATTTCCGATTTAGTTTTAGCCAT
AATTAACCCCGGAAAACATTAAAGGAGTAGGCATTATTGTTCCCGCATAAAAGAGGACGT
AGCGCGTCATCGGCTGCCGTTATGCTTACTGTACCGCCTGAGTAGCCATTCTTAAAGTAG
GACACGGTTACTGCACCCTCTACTCGCTCCGTCTGCACCTCGCGCCCGTCTGTAGACCCC
CGAACGTCCGTGCCTGCGCCGTACTCAACCGCGGCCATTACCTGAGCCTGAATAACTAAC
GGAGGGATGACGTTAGATGGCTGGGGGAACCCGTGCAGGGTAACACCCGTTCTGGGGAAC
GCTAGCGCCTGGTTTGCGGATACACGACGTCCGCACATCTGAGACTCAAAAAGGCCGACG
TACACCGCACCATTACGAAGAGCGGCCTCCGCCGCGGTGTCATCTTCCGGTAGTTCGAGA
CCATACTTAGCGGCCAGTGCGCGCCCGTCTTCCAGGCTGACGTAAGAGTCAGCATTCGGG
ATGCCTTGACCGGTTTCCACGATAAGCGGCATAAATTATTCCTCTACGCTTTTGCGGCGA
CGACGCTGCTTAGGCTCTCCGCCACCGTTGTAATGCGGTTCTTCGGCCACTGGCTGAGTT
TCGATTAATGCTTCCGGGTTCGCTTCTTCGCGCATCGGGACTAACTGCCCGTCAACCTCG
ACCACACCCTTGTATTGTTCCCGTACTACGTAATTATCTGTCATGTCTAATCCTTAAAGC
GGCCCGGAGGCCGCGTGTATTTAACTTACGGTAACTACCGTACTATCTGAAATGATATTA
CCGTAACCGTCGTGCGCTACGACTTTGTAAGTACCGGAATCCGCCGCTGCGGAGTTGGCC
TTAGTGTAAGTCAAAGCGGTTGCACCAGCGATAGCGTTATTATCCTTATACCATTGAACG
GTTTTAGGGTCCATTCCGTCGGCAAGTACCACCGTCAGGGTGATAGCCTGCCCAGATGTT
ACCGAGGTAGTATCATTGAGACCGGTAGAGAAACGCAACGGCGTCACGTTTTCCATATCA
ATCTCTACCTGCCCGTCCTGCGGACTATCATCAGATACACCAACAATACGACGTTTAATT
ACATCAACCATTTTTATCCTCCTCAGGATACAGTACCAGCGTTTTTAAGGGCGGTTAACA
GATTAGTAACGGCGGTGTGCAATGAAGTCACATCCGTACGCAACTTATTGTAGTTGGTGA
CCAGTGCGTCGAACTCTTCTTTCGTAGGTGCAGCGGCGGCAGCTGCACCGCTACCCGCGC
TAATCGCCGGTGGTGCCGCTACCGTAGCGGACTTTTTAACCCCTCCGATTGCCGTTGTGG
TCGCCGCGGGAATATCGAATTCCGCGTTAACAAGGCTGCGGGGTAGCCCTTTACCTGTCT
TTGACATTATGTAGTCTCCATATAAATGAAAAGAGGGACCGAAGTCCCTCAAGAGTATAC
CCTACGATTAAGCACCTACGCCAGTTACCAGGAATGCAATTGGAACATGCTTACGGTCGA
CTACACGGTTCCAGTTAGCGGCGTTAGCCAGGTCTTGCCAGCTAGCGGAGCGGGCGATAG
TCTCGGTGCCGTTGCCGGTGATTACGGCGCTCGTGAAGCTGTAGCCGAACGGATGCAGCA
ACCAGGTCTTACGAGTCCACAGGGTTTCAACGCCGCCGCCGTTAGCGCGAGATGCTTCAC
GCTCGTATTCCAACGGCATCTCGGGATTGCCTTCGCCATAGCCGATAGCGCCCTGGCCGA
AGATGACGGAGATGAACTTGCGCTGCGCACCCTGGCCTACTACGGTCATGCTGTCATCGA
CGATAACACGGTAGCCCTGGTAGGTGGCGAACATGGTGTTGTTCTCGGCGTCACGGATGA
AGTCGATAAGCTGAGCTTTACGTGCCTGCGCATATACGAAGCTGTGCATCGCGATAGCAC
CGAGAACCTCACCACCATTACCCATCAATGCATCGCCCATAGTCTGGGTAGCATCGATGA
ATGCACCTGCGTCGAAGCCTGAAGTTGCAGAAACGTCGACCACCATGTCGTTCTGCTCGT
GATATGCATCAGTAGCGGATACGTTGTCGTTGTACAGACCGAGGGCGGTAGCAATCAGAC
GACGCTGGGCCTGGCGCTGCCAGAAGTTATCCAGACGAGACGCTACGGACTGCAACGGAT
TCTGGCTAGTCAGTTCGACAGTCAGGTCGGCCTGGCCGAAACCTTCGTTCAGGTAGGCAA
CGCGGGCCATCATTTCACCGGTCTGAATAGCGCGCGGGGTAGCAACATCCTGATACACAT
CGTTCGAATAGTTAGGTTCGATAGAGGTATCGATGGCTTTCCAGAACGGCAAGTTAGCGA
TGTTGGATGGACCATTAGCAATCTCGGCCGCGTACGGGGTTGGAGTAAGGATACCGGAGT
CGAAAAACGCGGTTTTCTCTACCGGGTCTTCGGTCATGTAAGACGCCAGCACAGGGATAT
TGCCAGTTACGATGTTGCCAATAGTAGTAATTGCCATTATTTATTTCCTCAGGGCTTTAA
GTTGCCGTTCAAATTCGGCAGGGTTAGATTTATAGAGAGCCAATCGCTCACTTTCACTCA
TATCTTTAAACGCTGGTGCGGCCCCGCCGCCTTTATTCCCGGAAGCCCCGCCACCGGAAG
CTGCATTTGCTTTAATCAAATGCGAAAAAGCTTTATGTTCGCGCAGGTATTTGCGGAACT
GCTCAGGGTCGGTAGTAACAACATTGCCATCCGCACCCATGAATTTAGTCACTACGTCTT
CGCCTTCGAACTCAGTCTTAACGAACGGTGCCAGGATTTCTACCGCTTCTGGGGTGATGA
AATCACCAGCGAAAGAACCTAAAACAGCCTTGCGTTCGCTGCTGAGAATACGCGCAGCTA
AAGATGCGTAACGCTCTTCTTTCTCTTTCAGTACAGGTTCATACTGACTACGAATCGTCT
TTTCAAATTCGTCCATTTTACCGGCGGCCTTCAAGGCTTCCTGGTGGGCGCGTTGCCGTT
CTTCTTCGGCTTCTTTAGCCCGGCGCGCAGCTTCCTTTTTCTCGTTAAGGAGCGCTTCTT
GATTCGCCTTAAGCCCGGCCACTTCTTTCTCAATCAGTGCCCGCACTTCTTCGGCGGTGT
ACATTTTTGGTGCATCACCTGCACCAGATTTATCTTCTACTCCGGCTTCTTCCTGGAGTG
GATAGTGTAAAAAACGATTCATAGTCAATATGTCCCCTGGACTTTAGGACACCGGGCCTC
CCGGTGTTTCTGCAACAAGAATAAATTATTCCACTTACTAAGGCAACTATTCCAGAATAT
TCCTTATGTACTCCTGCAACCGGAACACTTTCAGACGTAACTGCCGTGTGCACTCGGCGT
TCTGCACATCGACGGCCAGGTCCTCATCAACATCACTACTTGGTAGCACCATTTTGCACG
GGGGCTGCATCAACATCGTATCCGGGGATGGAATTAGCATTCTCGGCGGCACGTCGTTTG
ATTGACACCCGTTCAGGAGGAAACTCACAGACAGTGCGGCCAGGGCGGGTAACGTATTTG
ATAACTTCACGGGTGATAGCCTCCGCATTTTCTTTACCTTCAGATTCGGCTGCGGCGGCC
TTGGTATCGTTCTGCAGCTGCCGTTGTGTTTTCTTCGCTAGCTCGGCCTGTGCTTTCTGT
TGTTGCTGTGAAACAAGATTAGCGCGGCCTTCTACCCACCCGCTTCTGTAGTTGTACTGG
CCGTATAACCACAAAGAGAGGATACCGGCTGCCGTGGTTATCGCGGTTACTTTCCAATTC
ATAGTATCCCCTTTCTTTATACGCTAAGCCCGGCGTAAGCCGGGCGTTAAACTCGTATAT
CTGTAAACATCATACGGCGAATCTTAGATAAATACTGAAAGCAATATAGCTCGGCCCTTC
CGAATGCGTTCGCGGTTACGCTAGGGCGCTGTGGCGCCCGCTTCACGCGTCCGCACCGCG
GTACGCTGAAAGCGTAGGTAGCGTAACATAAAAAATAATAGAAGTCTACTTTTTGAATAA
AGTATTCCTTAATTTACATTGGCAAGGAATAACTGGAATAATTGAGGGCAAAATTAAGGC
CCCTTGAAGGGGCCTTTCGTTACTCAGGTTCTGAGACCTTAGCCGCTTTACTTACCACCG
ATACCCCGTCAGCATCTACCGCCCTGGCGAAATACTCCCCCGGGTCTTTAACAGTTAGTT
CACCCTCAACGTACGGGACGTTGATCACCTCTTTACCATTTTTAAACCATTGCAAATCGT
AAGGAGCCTTACCACCTTTCACGACTACGGTTAGCTTAGCGGAACCGTCTTTCAGTTGCA
CATCCGCCGGTTGCACATCGAAGTACACATCACCGGCCCCATCCAGATAAGGTACTTCGT
ACAGGATGCCGTCCGAGATTGCGGCCAGTCCGGTCTTATCCGCAAACGGCATTTCGTCGA
CCGATTCACCGAGAACCGATTCATCTTTGATATACACGACACCTTCACCCGCACCAGACA
CACGGGAGTACTGAACTACACGTCGTGAAGGCACATCTTTAACTTTGAAAAAGCCCATCT
CTATTCCTCTTTCAGATAATCGGCAACACGCTTATCGAGTTCCGCCATCTCTTTAAGAGT
TAACGGACGCCCGAATCCGTCTACTGATATTACACGAAATTCTTCCGGGGTTATCCCACT
ATTACGAAAAATCTTACCCCTGACCGGGCCGAGCGCCTCGTCCTGGAACCACGCCGGTTG
CTGCTTGAGGAATTCGTAGTAGGTCGTGCCGGCGCTTACCTGCTGACCTCCATCTGCACC
CCGGGCCGCCCGTTTTGCACCCTTATCCAGGAAGTCGAATTCGGAACTTATTACAGGTGC
GGTTGTTGAGCGGCAGTTATGTGCTATAATTCCATTCGCAAGATACCAGTTCTGTTCATT
TTCGAGGTTATAAACATGCCCGCAAAAATCAGCTTCACTAAAGACCAAATCGACAACATC
ATCAAGCTCTACGCCGACGGTATCGGACCAGTTGAAATCGGAAAGATTATCGGCGTTTCG
TGTAGTCCAGTCATACGCGTTCTCAGAGAGAACGGCGTTAGTATCCGCGGCGGCAGTGAC
GCTATGTTTATCCGAATGGTTAAAGCTACTCCCGAGGAGCGCCTCGCTCTCTCCGCCGCG
GCGCATGAAGCTGTCCGAGGGAGAAAGGCGGATCATGCCGAACTGCTTCGTAGAGCCAAA
GCCAAGGAGGGAGTCATCAACGCCGGCAGTCACTGGGAGTTCCTTGTCAATGATTTGCTT
ATTAAGTCCGGACTTGACTTTATCCCAGGAAAGGCGGTCGACAAGTACAATCTCGACTTC
GCCGTCGGTTCCGTCGCCGTGGAAGTCTTCGGGGGTGGTTGGGCTTGTACAGACCGCCGC
AGGATTGACCGCTACATTAGCCGCACTAAACAAATCGGAGAACTTGGCTACAACGTTGTG
TTCCTTATGCTTGAGAGAGAGCGCAGAGTCCTTAGCACACACGAGCTTGTCGCCTACATT
GAGAAGGCCGGAAGCAACCCAACCATTGGTAGTCAATACCTGGTGGTTTGGGGTGATAGA
CAAGGTGCGACCGGACTTTGTAGAGACATAGACTATAGTGCCTTTGTACGTCCGTTTAAA
AATGTTAGAAACCGGACTACCGGTAGATACTACAGTGTCCCCAAGTAAACAATTAGGATG
GGCCGGCGGCATCGGCCCCTTACCGATTTCCCACGTCATTCCGTCCCTGGCCCTGCAAAT
CGTACTGGTACGGCTGTCCAGCGTTGACACCCATTCGTACTTCTCGATGATGTCGCCGTT
CTGAGCGTAAACCTGTTGCCGTGCTTCATTAGATACGTGCGCCAGGGCTGTACGGATAAC
CGTCGCCGCATTACGTTCGGAAATATCCGCCAGTCCACCAGGCCCGACAACGTTCTTAAC
TATCCGACGTGTGGTCATCCCCTGTACGAACCCAGATTTAACGCCCATAACAAGGCGATT
TACCTCGGTTTGCCGCCAGCCGCTCATTAGAGAAACAAAATCAACTGGCTTTTCGCTTAG
TTCAAGAGGCGCGAAAGTTGCGGCGGCCCATACTTGTTCGGCGGCCGGTGTTACGAAATT
AGCGTTAACGTTGGTCGACAGGGTTTTTACGTTCCAGTTAACTTCATAGTCTGAAAGCTC
ACGGGCATCGGCCAGTAGCTTCTCATACCACCCAGACGTAATCCCGTTCAGCGCTTGCTC
AAGTTCCCGCAGCATGATGGTAAGTCTCGCCGCCGTTCTGCTGTCATCACCAAACAACAA
CACCAGCCGCTTAACCTCATCGCGCATCTGCTGGATGAATGGCGCCAGGTCTTTTACTTC
GCTACTGGCGTTGCGTTGCAGCCATATTTGATGGCTGATTAATGATGTAAGTAGTGGCAT
ATATCCCTCCTGTTTGCGTTGTTGATGCATCTTAGCATGGCATAGGTTATTCCTACACAA
ACACCTAAAAAAGTCTAATTTGCTTCCTTTTAAGGCTTTAATGCCTGCGGAAACAAAGAA
ATCAGGAATATAATTTAATTGTCGTAATTTAGAGGGGTAAATGATATGAAAGTGCAGACA
TAATCGTGTTGTTTTATCATAATAATTAGCATTGACAAATGGTATATTTATATATACCAT
TTAGGAGTACACTTAAACAGGAGAAATACACATGAAACTGCAAACATTAGAGTTCCCTTA
CGGTGAAATCACTTTTGACCGTGAAAACTTTATTAATGTGAATGAACTGGTCGACCAGAT
GAATCGTTGGCGCTTAGACAATGGTATGGGGTTTAAGCACCTACGGCAGTTAATGACAAC
GGAGGGGTTTAAAGAGTTCAAGGCCGAGTGTGAAAAGCAGCTTGGCATTAAAGACGCAAT
CAAGGTTACACGAGGGCGTAACGGCTCCACATTTGCATGTCTCCATTTGGCGGTGTACAT
CGCGGAGCAATACAGCACTTATTTCCATTTCCTCGTTATCGACCGCTTTATCACACAACG
GCAGGTCGAGCTACGTAACATCGGCTCGGTAAGCTTCGTGGAGCTTAATGCCGCCGTTAG
TAGGATGATTGAACGTACAGAAGGGCGGATAGGCCATAGTGGACATTTCATACAGGTAGC
GAAAGCAATCAAGGAGTCTATAGATATTCGTGAAGTCACAGGTTTTGATACATGGGACTC
CCAGGACGCAAAAACTAATCAATTGCGGAGCGAGATTCAAAAGTCTATGGTGACGTTGTT
GGATATGGAAGCAGTCAACTCGTGGGATGAGCTTAAAGAGACGATACCTCGGGTTGTGCG
TAAATGTGCGGCTAATATACGTTAAAACTAAGGCCCCATAACGGGGCCTTTCTGTTTACT
ACTCCTGTTGTTGCGCCGCCTGCGGTATTTCCCCCTGAACCTCAGTGGCGACCGGTAATG
GCTGGTCAGCCACAGCGTCCTTAATATCGGCATCTGTCCAGTCGGTTACGCCAGCTTTAC
GCAATGCCGCATAGTAAGCCGTAGCAGGCAGCAATCCCGCATTAATATCCGCCATCCATG
CAGCCCTGTCTTGAGCTGTCATAGGTTCCAGGAAGAAGTCCATATTAAGGCGGAATTCAA
CCTCGGTATCTTCGGGTTTACCCAACATTACCGCCACCCAACGTAAAGCATCTGTATATG
CCTGGCTTACGTTACGCGCAATTGTCGCCATGACGGATGTATCGGCACCGCGCTGGATTC
GGGCAGATTGTGCGGTGATTTGCTGAGTCGGGGTGATAAGCTGCGCACCAATCTGGATAG
CCTGCTGCTCTTTGTCCAGCATATTCTGGCGGGCCAGGTTATTCTCGCCTGCCTGGATAA
GCTGTGCGCTACCTCCGTACCCCAGGTTATGCCCGCACCGACTGCCAAATTTTATACCGT
TAGGGTTCGCTTCCTTGAATGCTTGAGGTGTTAAGTTCTCGCCTGGGTAGATAAACAGGG
TCGGCTGCCCAACAACGAAGCTGGATTCTTCGTTGTCCGCGCTGTTCCTGTAGTGCCCGA
TATTAAGCTCCGCCAGCGGCAACAAAGGCGCGTCGTCGATAGTGGCGTCGTTATTGGTCG
CCCCAATAAAGGTAAACGGAATTACCCCTCGTAATGATTCCCCTAAGTCCGGGTAAATCT
CCACGACATCTTCCTGCGCACCACCTTCAGCATCGAAACGAAAAAGACGTTGACGGTAGT
TGCCGTCGCTATCGATGTCCAGAACGCGATACTGTTCGCCGTATTTAGTTTCGAACTCGT
TTCCCGGTTCGTTGTACTCCCATGTCTCGCGCAGCACAACCATAGTTACCCGGTTTACAG
AACCCACGCGCGTGAGTCGCCAGTTAACGATATTCT
